# Supplementary material for: Triple Therapy with Metformin, Ketogenic Diet, and Metronomic Cyclophosphamide Reduced Tumor Growth in MYCN-Amplified Neuroblastoma Xenografts
Source: Metabolites. 2023 Aug 3;13(8):910. doi: 10.3390/metabo13080910 (PMC10456943; doi:10.3390/metabo13080910)
Supplement: Supplementary file 1 [file metabolites-13-00910-s001.zip]

Archive with 2 entries (2 files):
- metabolites-2521116-supplementary.pdf
- metabolites-2521116-supplementary.xlsx
