# Supplementary material for: Triple Therapy with Metformin, Ketogenic Diet, and Metronomic Cyclophosphamide Reduced Tumor Growth in MYCN-Amplified Neuroblastoma Xenografts
Source: Metabolites. 2023 Aug 3;13(8):910. doi: 10.3390/metabo13080910 (PMC10456943; doi:10.3390/metabo13080910)
Supplement: Supplementary file 1 [file metabolites-13-00910-s001.zip › metabolites-2521116-supplementary.xlsx]

## Sheet: Table_S1
Table S1. Composition of the CTRL and Ketogenic diet
	U	Control	Ketogenic diet (8:1)
Casein	%	18.2	8.97
Corn starch, pre-gelatin.	%	53.4
Sucrose	%	5
Cellulose	%	11.5	8.5
L-Cystine	%	0.2	0.2
Vitamin prexmixture	%	0.750	1.25
Mineral premixture	%	3.750	6.25
Choline CI	%	0.2	0.2
C8	%		15
C10	%		10
Butter fat	%	0.8	5.8
Pork lard	%	6.2	43.8
BHT (antioxidant)	%		0.015
Vitamin E, 50 %	%		0.015
Proximate contents
Crude protein	%	16.1	8
Crude fat	%	7.1	74.6
Crude fiber	%	11.5	8.5
Crude ash	%	3.5	5.4
Sugar	%	5.7	1.3
Starch	%	51.2
ME - Atwater	MJ/kg	15	29.8
Protein	Kcal%	18	~ 4.5
Fat	Kcal%	18	~ 94.1
Carbohydrate	Kcal%	64	~ 1.4
			~

## Sheet: Table_S2
Table S2 Genes with significant differential expression (adjusted P-value < 0.05) upregulated in both combined treatment (KD + MET + CP) vs control and (KD + CP) vs control comparisons, with larger absolute fold changes in the presence of MET (additive effect)
ID	Description	GeneRatio	BgRatio	pvalue	p.adjust	qvalue	geneID	Count	Fold_change
GO:0006635	fatty acid beta-oxidation	5/119	76/18800	0.000120534	0.0590317	0.0535743	SLC25A17/CPT1A/SCP2/ACADM/CPT2	5	10.3936
GO:1990542	mitochondrial transmembrane transport	5/119	87/18800	0.000228103	0.0638363	0.0579347	SLC25A13/CPT1A/SFXN2/CPT2/UCP2	5	9.07949
GO:0001889	liver development	7/119	134/18800	2.30464e-05	0.0260425	0.0236349	HGF/FGL1/PTN/EZH2/CPT1A/ACADM/UCP2	7	8.25285
GO:0061008	hepaticobiliary system development	7/119	137/18800	2.65876e-05	0.0260425	0.0236349	HGF/FGL1/PTN/EZH2/CPT1A/ACADM/UCP2	7	8.07213
GO:0034637	cellular carbohydrate biosynthetic process	4/119	79/18800	0.00159061	0.132266	0.120039	ACADM/HS2ST1/AGL/FBP1	4	7.99915
GO:0014032	neural crest cell development	4/119	83/18800	0.00190806	0.132266	0.120039	SEMA3A/FOLR1/NRG1/PEF1	4	7.61365
GO:0014031	mesenchymal cell development	4/119	88/18800	0.00236341	0.132266	0.120039	SEMA3A/FOLR1/NRG1/PEF1	4	7.18105
GO:0048864	stem cell development	4/119	88/18800	0.00236341	0.132266	0.120039	SEMA3A/FOLR1/NRG1/PEF1	4	7.18105
GO:0014033	neural crest cell differentiation	4/119	95/18800	0.00311924	0.132266	0.120039	SEMA3A/FOLR1/NRG1/PEF1	4	6.65192
GO:0031099	regeneration	7/119	188/18800	0.000195114	0.0637047	0.0578153	HGF/PTN/EZH2/CPT1A/FOLR1/TM4SF4/UCP2	7	5.88235
GO:0051592	response to calcium ion	5/119	144/18800	0.00223229	0.132266	0.120039	SLC25A13/SLC25A24/ANXA11/SYT4/PEF1	5	5.48553
GO:0007269	neurotransmitter secretion	5/119	145/18800	0.00230051	0.132266	0.120039	OTOF/STXBP3/PPT1/SYT4/CACNB2	5	5.4477
GO:0030073	insulin secretion	6/119	179/18800	0.000977662	0.127683	0.115879	SYTL4/CPT1A/STXBP3/NKX6-1/GPR27/UCP2	6	5.29553
GO:0006839	mitochondrial transport	6/119	182/18800	0.00106528	0.130431	0.118373	SLC25A13/SLC25A24/SH3GLB1/CPT1A/CPT2/LEPROT	6	5.20824
GO:1905039	carboxylic acid transmembrane transport	5/119	152/18800	0.00282133	0.132266	0.120039	SLC25A13/CPT1A/FOLR1/SFXN2/CPT2	5	5.19682
GO:1903825	organic acid transmembrane transport	5/119	153/18800	0.00290215	0.132266	0.120039	SLC25A13/CPT1A/FOLR1/SFXN2/CPT2	5	5.16285
GO:0001678	cellular glucose homeostasis	5/119	154/18800	0.00298463	0.132266	0.120039	GCLM/STXBP3/SERPINF1/GPR27/UCP2	5	5.12932
GO:0009749	response to glucose	6/119	189/18800	0.00129318	0.132266	0.120039	GCLM/SERPINF1/NKX6-1/CASP3/GPR27/UCP2	6	5.01534
GO:0009746	response to hexose	6/119	193/18800	0.00143915	0.132266	0.120039	GCLM/SERPINF1/NKX6-1/CASP3/GPR27/UCP2	6	4.91139
GO:0035601	protein deacylation	4/119	129/18800	0.0091583	0.192055	0.1743	HDAC9/PPT1/RBBP4/MIER1	4	4.8987
GO:0034284	response to monosaccharide	6/119	200/18800	0.00172449	0.132266	0.120039	GCLM/SERPINF1/NKX6-1/CASP3/GPR27/UCP2	6	4.7395
GO:0051048	negative regulation of secretion	5/119	167/18800	0.00421701	0.1557	0.141306	SYTL4/STXBP3/SYT4/NRG1/UCP2	5	4.73004
GO:0044242	cellular lipid catabolic process	6/119	219/18800	0.00271668	0.132266	0.120039	SLC25A17/CPT1A/SCP2/ACADM/PPT1/CPT2	6	4.32831
GO:0002790	peptide secretion	6/119	225/18800	0.0031048	0.132266	0.120039	SYTL4/CPT1A/STXBP3/NKX6-1/GPR27/UCP2	6	4.21289
GO:0009743	response to carbohydrate	6/119	226/18800	0.00317331	0.132266	0.120039	GCLM/SERPINF1/NKX6-1/CASP3/GPR27/UCP2	6	4.19424
GO:0090305	nucleic acid phosphodiester bond hydrolysis	6/119	244/18800	0.00460981	0.1557	0.141306	PPP1R8/DCLRE1B/NOL9/EXO5/C11orf80/PNRC2	6	3.88483
GO:0042886	amide transport	7/119	287/18800	0.00235013	0.132266	0.120039	SYTL4/CPT1A/FOLR1/STXBP3/NKX6-1/GPR27/UCP2	7	3.85325
GO:0010038	response to metal ion	8/119	351/18800	0.00177339	0.132266	0.120039	SLC25A13/SLC25A24/ANXA11/SERPINF1/SYT4/PEF1/CASP3/FBP1	8	3.60076
GO:0023061	signal release	10/119	451/18800	0.000591938	0.105419	0.0956731	SYTL4/CPT1A/OTOF/STXBP3/PPT1/SYT4/NKX6-1/CACNB2/GPR27/UCP2	10	3.50295
GO:0015849	organic acid transport	7/119	318/18800	0.00413738	0.1557	0.141306	SLC25A13/SLC25A17/CPT1A/FOLR1/SYT4/SFXN2/CPT2	7	3.47762
GO:0044282	small molecule catabolic process	8/119	376/18800	0.00271444	0.132266	0.120039	ENPP4/ADA2/SLC25A17/CPT1A/SCP2/ACADM/HMGCLL1/CPT2	8	3.36134
GO:0035592	establishment of protein localization to extracellular region	7/119	351/18800	0.00701435	0.178456	0.161958	SYTL4/CPT1A/STXBP3/SYT4/NKX6-1/GPR27/UCP2	7	3.15066
GO:0071692	protein localization to extracellular region	7/119	359/18800	0.00789337	0.190245	0.172658	SYTL4/CPT1A/STXBP3/SYT4/NKX6-1/GPR27/UCP2	7	3.08045
GO:0015711	organic anion transport	7/119	361/18800	0.00812532	0.190245	0.172658	SLC25A13/SLC25A24/SLC25A17/FOLR1/SLC35A3/SYT4/SFXN2	7	3.06339
GO:0001558	regulation of cell growth	8/119	415/18800	0.00491627	0.158041	0.14343	SEMA3A/BDKRB1/PPT1/SYT4/RERG/NKX6-1/MEAF6/FBP1	8	3.04546
GO:0051960	regulation of nervous system development	8/119	440/18800	0.00692215	0.178456	0.161958	HGF/SEMA3A/PTN/EZH2/SERPINF1/SYT4/NKX6-1/VSTM5	8	2.87242

## Sheet: Table_S3
Table S3 Genes with significant differential expression (adjusted P-value < 0.05) downregulated in both combined treatment (KD + MET + CP) vs control and (KD + CP) vs control comparisons, with larger absolute fold changes in the presence of MET (additive effect)
ID	Description	GeneRatio	BgRatio	pvalue	p.adjust	qvalue	geneID	Count	Fold_change
GO:0060674	placenta blood vessel development	4/164	32/18800	0.000165913	0.0252653	0.0233262	VASH1/CCN1/HEY1/SOCS3	4	14.3293
GO:0034331	cell junction maintenance	4/164	40/18800	0.000399398	0.0355479	0.0328196	RAB3A/DLG4/KIFC3/F2R	4	11.4634
GO:0048168	regulation of neuronal synaptic plasticity	5/164	50/18800	7.33243e-05	0.022818	0.0210667	RAB3A/DLG4/JPH3/PPFIA3/ARC	5	11.4634
GO:0048013	ephrin receptor signaling pathway	4/164	52/18800	0.00109093	0.0595648	0.0549931	EFNB3/EPHA2/EFNA3/EPHB3	4	8.81801
GO:0006096	glycolytic process	6/164	81/18800	7.60261e-05	0.022818	0.0210667	PGK1/GPI/CBFA2T3/PFKL/HK1/HK2	6	8.49142
GO:0006757	ATP generation from ADP	6/164	82/18800	8.14421e-05	0.022818	0.0210667	PGK1/GPI/CBFA2T3/PFKL/HK1/HK2	6	8.38786
GO:0099072	regulation of postsynaptic membrane neurotransmitter receptor levels	4/164	56/18800	0.00144064	0.0643575	0.0594179	CACNG7/DLG4/GRIP2/ARC	4	8.18815
GO:0060997	dendritic spine morphogenesis	4/164	58/18800	0.00164185	0.0695522	0.064214	DLG4/BAIAP2/EPHB3/ARC	4	7.9058
GO:1903078	positive regulation of protein localization to plasma membrane	4/164	60/18800	0.0018618	0.0762408	0.0703892	CLIP3/STAC2/EPHA2/NKD2	4	7.64228
GO:0099601	regulation of neurotransmitter receptor activity	4/164	61/18800	0.00197908	0.0784291	0.0724095	CACNG7/DLG4/DLGAP1/ARC	4	7.51699
GO:0006165	nucleoside diphosphate phosphorylation	6/164	99/18800	0.000230742	0.0283467	0.026171	PGK1/GPI/CBFA2T3/PFKL/HK1/HK2	6	6.94752
GO:0046939	nucleotide phosphorylation	6/164	100/18800	0.00024372	0.0285153	0.0263267	PGK1/GPI/CBFA2T3/PFKL/HK1/HK2	6	6.87805
GO:0035418	protein localization to synapse	4/164	67/18800	0.00279178	0.0914586	0.084439	CACNG7/DLG4/GRIP2/BAIAP2	4	6.84383
GO:0050709	negative regulation of protein secretion	4/164	68/18800	0.00294639	0.0928112	0.0856878	ABCC8/PFKL/FRMD4A/F2R	4	6.74319
GO:0006090	pyruvate metabolic process	6/164	106/18800	0.000334133	0.0328386	0.0303182	PGK1/GPI/CBFA2T3/PFKL/HK1/HK2	6	6.48873
GO:0007612	learning	8/164	145/18800	4.09052e-05	0.022818	0.0210667	ABCC8/SRF/ATXN1/OPRL1/DLG4/JPH3/BRSK1/ARC	8	6.32464
GO:0003158	endothelium development	7/164	133/18800	0.000167574	0.0252653	0.0233262	PRKD2/ID1/STARD13/HEY1/ATOH8/COL18A1/SOX18	7	6.03338
GO:0097061	dendritic spine organization	4/164	80/18800	0.00527936	0.133257	0.12303	DLG4/BAIAP2/EPHB3/ARC	4	5.73171
GO:0106027	neuron projection organization	4/164	89/18800	0.00767396	0.159788	0.147524	DLG4/BAIAP2/EPHB3/ARC	4	5.1521
GO:2001257	regulation of cation channel activity	8/164	180/18800	0.000185456	0.0253147	0.0233718	ABCC8/KCNG1/CACNG7/OPRL1/DLG4/STAC2/JPH3/ARC	8	5.09485
GO:0060996	dendritic spine development	4/164	91/18800	0.00828866	0.166633	0.153844	DLG4/BAIAP2/EPHB3/ARC	4	5.03886
GO:0045446	endothelial cell differentiation	5/164	117/18800	0.00363257	0.103782	0.0958163	ID1/HEY1/ATOH8/COL18A1/SOX18	5	4.8989
GO:1904950	negative regulation of establishment of protein localization	5/164	128/18800	0.00531511	0.133257	0.12303	ABCC8/PFKL/FRMD4A/CABP1/F2R	5	4.4779
GO:0001678	cellular glucose homeostasis	6/164	154/18800	0.00233577	0.0819856	0.075693	ABCC8/GRIK5/SRF/HK1/HK2/IRS2	6	4.46627
GO:0001666	response to hypoxia	11/164	286/18800	4.37143e-05	0.022818	0.0210667	PGK1/NDRG1/SRF/STC2/CBFA2T3/PLOD2/KCNMA1/HK2/KCNK3/BNIP3/HSD11B2	11	4.40901
GO:0036293	response to decreased oxygen levels	11/164	299/18800	6.52467e-05	0.022818	0.0210667	PGK1/NDRG1/SRF/STC2/CBFA2T3/PLOD2/KCNMA1/HK2/KCNK3/BNIP3/HSD11B2	11	4.21731
GO:0031644	regulation of nervous system process	5/164	138/18800	0.00726699	0.159788	0.147524	OPRL1/DLG4/DLGAP1/BAIAP2/F2R	5	4.15341
GO:0019827	stem cell population maintenance	5/164	139/18800	0.00748628	0.159788	0.147524	CNOT3/KDM3A/TCF15/ZHX2/TEAD4	5	4.12353
GO:0043542	endothelial cell migration	10/164	279/18800	0.000174023	0.0252653	0.0233262	ADGRA2/VASH1/GPI/PRKD2/SRF/ID1/STARD13/EPHA2/ATOH8/SOX18	10	4.10875
GO:0099003	vesicle-mediated transport in synapse	7/164	197/18800	0.00173866	0.072405	0.0668478	RAB3A/GRIK5/GRIP2/BRSK1/CADPS/PPFIA3/ARC	7	4.07329
GO:0098727	maintenance of cell number	5/164	141/18800	0.00793863	0.163909	0.151329	CNOT3/KDM3A/TCF15/ZHX2/TEAD4	5	4.06504
GO:0030010	establishment of cell polarity	5/164	143/18800	0.00840964	0.166633	0.153844	TCF15/FRMD4A/BRSK1/SPRY1/PKHD1	5	4.00819
GO:0071456	cellular response to hypoxia	5/164	143/18800	0.00840964	0.166633	0.153844	PGK1/NDRG1/STC2/KCNK3/BNIP3	5	4.00819
GO:0007269	neurotransmitter secretion	5/164	145/18800	0.0088997	0.172863	0.159596	RAB3A/GRIK5/BRSK1/CADPS/PPFIA3	5	3.9529
GO:0001701	in utero embryonic development	13/164	387/18800	3.61525e-05	0.022818	0.0210667	VASH1/CNOT3/GPI/SRF/PRMT1/TRIM28/CCN1/HEY1/CHST11/BCOR/SOCS3/TEAD4/SOX18	13	3.85076
GO:0019318	hexose metabolic process	8/164	242/18800	0.00131014	0.0643575	0.0594179	PGK1/GPI/PFKL/HK1/HK2/PFKFB3/C1QTNF1/IRS2	8	3.78956
GO:0034764	positive regulation of transmembrane transport	7/164	213/18800	0.00269821	0.0914586	0.084439	ABCC8/KCNH2/CLIP3/STAC2/F2R/IRS2/ARC	7	3.76732
GO:0071805	potassium ion transmembrane transport	7/164	219/18800	0.00314749	0.097891	0.0903777	ABCC8/KCNG1/KCNH2/HCN2/KCNH3/KCNMA1/KCNK3	7	3.66411
GO:0010594	regulation of endothelial cell migration	7/164	230/18800	0.0041174	0.112405	0.103778	ADGRA2/VASH1/GPI/PRKD2/STARD13/EPHA2/ATOH8	7	3.48887
GO:0045216	cell-cell junction organization	6/164	205/18800	0.00928813	0.17483	0.161412	ABCC8/SRF/KIFC3/EPHA2/PKHD1/F2R	6	3.35515
GO:0006836	neurotransmitter transport	6/164	207/18800	0.00971455	0.176805	0.163235	SLC1A6/RAB3A/GRIK5/BRSK1/CADPS/PPFIA3	6	3.32273
GO:0006813	potassium ion transport	7/164	243/18800	0.00553842	0.134732	0.124391	ABCC8/KCNG1/KCNH2/HCN2/KCNH3/KCNMA1/KCNK3	7	3.30222
GO:0042593	glucose homeostasis	7/164	244/18800	0.00566123	0.136369	0.125902	ABCC8/GPI/GRIK5/SRF/HK1/HK2/IRS2	7	3.28868
GO:0001505	regulation of neurotransmitter levels	6/164	213/18800	0.0110775	0.187706	0.173299	SLC1A6/RAB3A/GRIK5/BRSK1/CADPS/PPFIA3	6	3.22913
GO:0090132	epithelium migration	10/164	361/18800	0.00129376	0.0643575	0.0594179	ADGRA2/VASH1/GPI/PRKD2/SRF/ID1/STARD13/EPHA2/ATOH8/SOX18	10	3.17546
GO:0090130	tissue migration	10/164	366/18800	0.0014331	0.0643575	0.0594179	ADGRA2/VASH1/GPI/PRKD2/SRF/ID1/STARD13/EPHA2/ATOH8/SOX18	10	3.13208
GO:0048568	embryonic organ development	12/164	449/18800	0.000590885	0.043994	0.0406174	VASH1/SRF/TRIM28/NES/EPHA2/CCN1/HEY1/CHST11/DSCAML1/SOCS3/TEAD4/SOX18	12	3.06372
GO:1990778	protein localization to cell periphery	9/164	337/18800	0.00286763	0.0927076	0.0855921	SLC9A3R2/CLIP3/CACNG7/RAB3A/DLG4/STAC2/EPHA2/GRIP2/NKD2	9	3.06145
GO:0006874	cellular calcium ion homeostasis	12/164	456/18800	0.00067674	0.0461875	0.0426425	ATP2B3/STC2/OPRL1/DLG4/GPR12/JPH3/PKHD1/KCNK3/C1QTNF1/BNIP3/F2R/RASA3	12	3.01669
GO:0032409	regulation of transporter activity	8/164	305/18800	0.00540282	0.133885	0.123609	ABCC8/KCNG1/CACNG7/OPRL1/DLG4/STAC2/JPH3/ARC	8	3.0068
GO:0070372	regulation of ERK1 and ERK2 cascade	8/164	311/18800	0.00605592	0.143071	0.13209	PRKD2/DUSP9/EPHA2/CCN1/TNIP1/SPRY1/PKHD1/F2R	8	2.94879
GO:0046034	ATP metabolic process	7/164	273/18800	0.0101894	0.181416	0.167492	PGK1/GPI/CBFA2T3/PFKL/HK1/HK2/SHMT2	7	2.93934
GO:0055074	calcium ion homeostasis	12/164	468/18800	0.000848259	0.0548467	0.0506371	ATP2B3/STC2/OPRL1/DLG4/GPR12/JPH3/PKHD1/KCNK3/C1QTNF1/BNIP3/F2R/RASA3	12	2.93934
GO:1901342	regulation of vasculature development	9/164	351/18800	0.00374894	0.105193	0.0971194	ABCC8/ADGRA2/VASH1/PGK1/PRKD2/ID1/EPHA2/EFNA3/HK2	9	2.93934
GO:0070371	ERK1 and ERK2 cascade	8/164	335/18800	0.0092851	0.17483	0.161412	PRKD2/DUSP9/EPHA2/CCN1/TNIP1/SPRY1/PKHD1/F2R	8	2.73753
GO:0010959	regulation of metal ion transport	9/164	403/18800	0.0090055	0.172863	0.159596	ABCC8/KCNG1/KCNH2/NKAIN4/STC2/OPRL1/STAC2/JPH3/F2R	9	2.56007
GO:0023061	signal release	10/164	451/18800	0.00632408	0.144825	0.13371	ABCC8/RAB3A/GRIK5/PFKL/BRSK1/CADPS/C1QTNF1/PPFIA3/F2R/IRS2	10	2.54178
GO:0007389	pattern specification process	10/164	463/18800	0.0075479	0.159788	0.147524	MEIS3/SRF/TCF15/BHLHE40/SPRY1/HEY1/DSCAML1/BCOR/ARC/SOX18	10	2.4759
GO:0051051	negative regulation of transport	10/164	464/18800	0.00765762	0.159788	0.147524	ABCC8/KCNH2/CNN2/OPRL1/DLG4/PFKL/FRMD4A/CABP1/F2R/IRS2	10	2.47056

## Sheet: Table_S4
Table S4 Genes with significant differential expression (adjusted P-value < 0.05) differentially upregulated only in the combined treatment (KD + MET + CP) vs control comparison but not in (KD + CP) vs control.
ID	Description	GeneRatio	BgRatio	pvalue	p.adjust	qvalue	geneID	Count	Fold_change
GO:0034063	stress granule assembly	4/231	27/18800	0.000312114	0.355291	0.340713	CSDE1/TIA1/C9orf72/YTHDF2	4	12.0571
GO:0009117	nucleotide metabolic process	15/231	487/18800	0.0010582	0.355291	0.340713	GNAI3/ELOVL1/REXO2/NMRK1/AADAT/ATP5PB/RHOQ/PPCS/TDG/HSD17B12/SLC35B2/PINK1/RRM2/PRKAG1/ATP8	15	2.50673
GO:0006753	nucleoside phosphate metabolic process	15/231	495/18800	0.0012439	0.355291	0.340713	GNAI3/ELOVL1/REXO2/NMRK1/AADAT/ATP5PB/RHOQ/PPCS/TDG/HSD17B12/SLC35B2/PINK1/RRM2/PRKAG1/ATP8	15	2.46622
GO:0016050	vesicle organization	11/231	306/18800	0.00147522	0.355291	0.340713	PI4K2B/GNAI3/SAR1A/CHMP2B/SNAP23/STX12/SDCBP/PEF1/AKTIP/PHETA2/ANXA2	11	2.92561
GO:0051656	establishment of organelle localization	13/231	404/18800	0.00153646	0.355291	0.340713	SAR1A/CHMP2B/SNAP23/PSRC1/CDCA8/MGARP/SDCBP/AP1AR/SYBU/UCHL1/PINK1/PEF1/MIS12	13	2.61883
GO:0031297	replication fork processing	4/231	41/18800	0.00157451	0.355291	0.340713	ZNF365/ETAA1/EME1/CENPS	4	7.94003
GO:0006903	vesicle targeting	4/231	43/18800	0.00188236	0.355291	0.340713	SAR1A/SNAP23/AP1AR/PEF1	4	7.57072
GO:0006672	ceramide metabolic process	6/231	105/18800	0.00188738	0.355291	0.340713	ELOVL1/ACER3/GLA/ORMDL1/SPTSSB/GM2A	6	4.65059
GO:0000377	RNA splicing, via transesterification reactions with bulged adenosine as nucleophile	11/231	321/18800	0.00214767	0.355291	0.340713	DDX20/TIA1/SFPQ/PTBP2/SRSF6/SRRM1/PRPF38A/PSIP1/LARP7/RNPC3/WEE2-AS1	11	2.7889
GO:0000398	mRNA splicing, via spliceosome	11/231	321/18800	0.00214767	0.355291	0.340713	DDX20/TIA1/SFPQ/PTBP2/SRSF6/SRRM1/PRPF38A/PSIP1/LARP7/RNPC3/WEE2-AS1	11	2.7889
GO:0010822	positive regulation of mitochondrion organization	5/231	75/18800	0.00230244	0.355291	0.340713	DCN/ZDHHC6/ATP5IF1/MGARP/PINK1	5	5.42569
GO:0031345	negative regulation of cell projection organization	8/231	188/18800	0.0023115	0.355291	0.340713	PFN2/ODF2L/EPHA7/ZNF365/RYK/B2M/NR2F1/ARPIN	8	3.4632
GO:0000375	RNA splicing, via transesterification reactions	11/231	325/18800	0.00236382	0.355291	0.340713	DDX20/TIA1/SFPQ/PTBP2/SRSF6/SRRM1/PRPF38A/PSIP1/LARP7/RNPC3/WEE2-AS1	11	2.75458
GO:0010821	regulation of mitochondrion organization	7/231	148/18800	0.00238698	0.355291	0.340713	DCN/ZDHHC6/ATP5IF1/MGARP/CYRIB/PINK1/PRMT6	7	3.8493
GO:0006260	DNA replication	10/231	280/18800	0.00251323	0.355291	0.340713	POLD3/CHRAC1/CDK2/ZNF365/ETAA1/RBMS1/EME1/PCLAF/RRM2/CENPS	10	2.90662
GO:0032970	regulation of actin filament-based process	12/231	393/18800	0.00353122	0.363916	0.348984	PFN2/BST1/STMN1/ABITRAM/RHOQ/AP1AR/ABRACL/C9orf72/PAK1/CYRIB/RAC3/ARPIN	12	2.48505
GO:0007080	mitotic metaphase plate congression	4/231	51/18800	0.00353132	0.363916	0.348984	CHMP2B/PSRC1/CDCA8/MIS12	4	6.38316
GO:0032956	regulation of actin cytoskeleton organization	11/231	352/18800	0.00432759	0.363916	0.348984	PFN2/BST1/STMN1/ABITRAM/RHOQ/AP1AR/C9orf72/PAK1/CYRIB/RAC3/ARPIN	11	2.54329
GO:0009953	dorsal/ventral pattern formation	5/231	92/18800	0.00554812	0.363916	0.348984	GORAB/NBL1/MICOS10-NBL1/ARL13B/RNF220	5	4.42311
GO:0007098	centrosome cycle	6/231	131/18800	0.00563861	0.363916	0.348984	CHMP2B/CDK2/CETN3/SASS6/MAP9/PCLAF	6	3.72757
GO:0048284	organelle fusion	6/231	141/18800	0.00799587	0.363916	0.348984	ZDHHC6/GNAI3/CHMP2B/SNAP23/STX12/ANXA2	6	3.4632
GO:0007033	vacuole organization	7/231	188/18800	0.00872736	0.363916	0.348984	CHMP2B/STX12/ATG14/C9orf72/PINK1/AKTIP/ANXA2	7	3.0303
GO:0031023	microtubule organizing center organization	6/231	145/18800	0.00911276	0.363916	0.348984	CHMP2B/CDK2/CETN3/SASS6/MAP9/PCLAF	6	3.36767
GO:0098813	nuclear chromosome segregation	9/231	287/18800	0.00927971	0.363916	0.348984	NDC1/CHMP2B/SFPQ/PSRC1/CDCA8/BUB3/EME1/MIS12/CENPS	9	2.55215
GO:0006790	sulfur compound metabolic process	10/231	339/18800	0.00940559	0.363916	0.348984	DCN/ELOVL1/AADAT/SLC10A7/PPCS/GSTT2B/CHAC2/HSD17B12/SLC35B2/SLC25A10	10	2.40075
GO:0046390	ribose phosphate biosynthetic process	7/231	191/18800	0.00947369	0.363916	0.348984	ELOVL1/ATP5PB/PPCS/HSD17B12/SLC35B2/PINK1/ATP8	7	2.98271
GO:0006906	vesicle fusion	5/231	105/18800	0.00958931	0.363916	0.348984	GNAI3/CHMP2B/SNAP23/STX12/ANXA2	5	3.87549
GO:0019693	ribose phosphate metabolic process	11/231	394/18800	0.00975502	0.363916	0.348984	GNAI3/ELOVL1/AADAT/ATP5PB/RHOQ/PPCS/HSD17B12/SLC35B2/PINK1/PRKAG1/ATP8	11	2.27218
GO:0032271	regulation of protein polymerization	7/231	201/18800	0.0123	0.384974	0.369178	PFN2/STMN1/ABITRAM/PSRC1/PAK1/CYRIB/PINK1	7	2.83431
GO:0016239	positive regulation of macroautophagy	4/231	73/18800	0.0124825	0.384974	0.369178	DCN/GNAI3/C9orf72/PINK1	4	4.45947
GO:0016236	macroautophagy	9/231	306/18800	0.0136692	0.391923	0.375842	DCN/GNAI3/CHMP2B/STX12/ATG14/SNX14/C9orf72/UCHL1/PINK1	9	2.39368
GO:2000045	regulation of G1/S transition of mitotic cell cycle	6/231	160/18800	0.0142995	0.391923	0.375842	CDKN2C/CDK2/CTDSP1/SASS6/BRD7/RRM2	6	3.05195
GO:0007041	lysosomal transport	5/231	121/18800	0.0168861	0.41774	0.4006	CHMP2B/ATG14/C9orf72/PINK1/AKTIP	5	3.36303
GO:0010975	regulation of neuron projection development	11/231	431/18800	0.0179498	0.41774	0.4006	RAP1A/PLPPR5/CNR1/FKBP1B/EPHA7/ZNF365/PAK1/RYK/B2M/NEGR1/NR2F1	11	2.07712
GO:0140694	non-membrane-bounded organelle assembly	10/231	379/18800	0.0191506	0.41774	0.4006	CSDE1/CHMP2B/TIA1/CDK2/C9orf72/SASS6/MAP9/MIS12/CENPS/YTHDF2	10	2.14737
GO:0032092	positive regulation of protein binding	4/231	83/18800	0.0191791	0.41774	0.4006	CTHRC1/B2M/AKTIP/ANXA2	4	3.92218
GO:0050000	chromosome localization	4/231	83/18800	0.0191791	0.41774	0.4006	CHMP2B/PSRC1/CDCA8/MIS12	4	3.92218
GO:0046928	regulation of neurotransmitter secretion	4/231	86/18800	0.0215474	0.423775	0.406387	PFN2/RAP1A/CNR1/MCTP1	4	3.78536
GO:0072593	reactive oxygen species metabolic process	7/231	231/18800	0.0243692	0.454554	0.435903	GNAI3/BST1/PRDX1/IFI6/ATP5IF1/PRCP/PINK1	7	2.46622
GO:0090398	cellular senescence	4/231	91/18800	0.0258768	0.472824	0.453423	ECRG4/CDK2/B2M/PRMT6	4	3.57738
GO:0007059	chromosome segregation	9/231	348/18800	0.028572	0.486895	0.466917	NDC1/CHMP2B/SFPQ/PSRC1/CDCA8/BUB3/EME1/MIS12/CENPS	9	2.10479
GO:1902806	regulation of cell cycle G1/S phase transition	6/231	188/18800	0.028894	0.486895	0.466917	CDKN2C/CDK2/CTDSP1/SASS6/BRD7/RRM2	6	2.5974
GO:0042157	lipoprotein metabolic process	5/231	140/18800	0.0294527	0.486895	0.466917	LYPLA2/ZDHHC6/PPM1B/PIGK/NMT2	5	2.90662
GO:0051648	vesicle localization	6/231	189/18800	0.0295472	0.486895	0.466917	SAR1A/SNAP23/SDCBP/AP1AR/PINK1/PEF1	6	2.58366
GO:0006497	protein lipidation	4/231	96/18800	0.0306931	0.487161	0.467172	ZDHHC6/PPM1B/PIGK/NMT2	4	3.39105
GO:0045664	regulation of neuron differentiation	6/231	192/18800	0.0315649	0.487161	0.467172	MEIS1/CTDSP1/NBL1/MICOS10-NBL1/B2M/RAC3	6	2.54329
GO:0099643	signal release from synapse	5/231	145/18800	0.0335294	0.492132	0.471939	PFN2/SNAP23/RAP1A/CNR1/MCTP1	5	2.80639
GO:0051588	regulation of neurotransmitter transport	4/231	99/18800	0.0338199	0.493697	0.473439	PFN2/RAP1A/CNR1/MCTP1	4	3.28829
GO:0007346	regulation of mitotic cell cycle	11/231	478/18800	0.0346775	0.493748	0.473489	CLSPN/CDKN2C/CDK2/SDCBP/CTDSP1/BUB3/EME1/SASS6/DYNLT3/BRD7/RRM2	11	1.87288
GO:0030902	hindbrain development	5/231	150/18800	0.037941	0.509547	0.48864	PTBP2/ZNF365/ARL13B/PSMG1/COX1	5	2.71284
GO:1903362	regulation of cellular protein catabolic process	7/231	258/18800	0.0406509	0.52432	0.502806	PITHD1/CDK2/ATP5IF1/SDCBP/PINK1/GLMN/ANXA2	7	2.20813
GO:0008637	apoptotic mitochondrial changes	4/231	107/18800	0.0430345	0.52432	0.502806	IFI6/ATP5IF1/PINK1/THEM4	4	3.04244
GO:1902903	regulation of supramolecular fiber organization	9/231	376/18800	0.0433165	0.52432	0.502806	PFN2/STMN1/ABITRAM/PSRC1/AP1AR/C9orf72/PAK1/CYRIB/ARPIN	9	1.94805
GO:0006805	xenobiotic metabolic process	4/231	108/18800	0.0442763	0.52856	0.506873	AHR/CRYZ/BPHL/NAT1	4	3.01427

## Sheet: Table_S5
Table S5 Genes with significant differential expression (adjusted P-value < 0.05) differentially downregulated only in the combined treatment (KD + MET + CP) vs control comparison but not in (KD + CP) vs control
ID	Description	GeneRatio	BgRatio	pvalue	p.adjust	qvalue	geneID	Count	Fold_change
GO:0090084	negative regulation of inclusion body assembly	4/332	11/18800	2.85778e-05	0.00971644	0.00868819	DNAJB1/HSF1/HSPA1B/HSPA1A	4	20.5915
GO:0071625	vocalization behavior	4/332	19/18800	0.000300151	0.0311824	0.0278825	MYH14/NRXN2/SHANK1/SHANK3	4	11.9214
GO:0060074	synapse maturation	5/332	25/18800	6.62128e-05	0.016509	0.014762	ADGRL1/PALM/DAB2IP/SHANK1/DISC1	5	11.3253
GO:0060444	branching involved in mammary gland duct morphogenesis	4/332	23/18800	0.000648559	0.0391228	0.0349826	KDM5B/TBX3/WNT4/SRC	4	9.84809
GO:0070841	inclusion body assembly	4/332	24/18800	0.000767522	0.0410076	0.0366679	DNAJB1/HSF1/HSPA1B/HSPA1A	4	9.43775
GO:2000311	regulation of AMPA receptor activity	4/332	25/18800	0.000901105	0.0432068	0.0386344	CACNG8/SHANK1/SHISA7/SHANK3	4	9.06024
GO:0010799	regulation of peptidyl-threonine phosphorylation	7/332	44/18800	1.09907e-05	0.00685088	0.00612588	SIRT2/SMAD7/AXIN1/SPRY2/PARD3/TNKS1BP1/S1PR2	7	9.00876
GO:0051085	chaperone cofactor-dependent protein refolding	5/332	32/18800	0.000226784	0.0292473	0.0261521	DNAJB1/HSPA6/GAK/HSPA1B/HSPA1A	5	8.84789
GO:0050775	positive regulation of dendrite morphogenesis	5/332	35/18800	0.000350089	0.0320197	0.0286312	CDKL5/ANKRD27/CUX2/OBSL1/CUX1	5	8.0895
GO:0032292	peripheral nervous system axon ensheathment	4/332	28/18800	0.00139901	0.0550769	0.0492483	SIRT2/AKT2/NTRK2/PARD3	4	8.0895
GO:0014037	Schwann cell differentiation	5/332	37/18800	0.000456708	0.0367728	0.0328812	SIRT2/AKT2/NTRK2/PARD3/NAB2	5	7.65223
GO:0098815	modulation of excitatory postsynaptic potential	5/332	39/18800	0.000586102	0.0367728	0.0328812	CUX2/SLC8A2/SHANK1/SHANK3/S1PR2	5	7.25981
GO:1901099	negative regulation of signal transduction in absence of ligand	4/332	33/18800	0.00260892	0.0745639	0.0666731	UNC5B/MAP2K5/HSPA1B/HSPA1A	4	6.86382
GO:0045022	early endosome to late endosome transport	5/332	42/18800	0.000829341	0.0413565	0.0369799	PIK3C3/KIF16B/ANKRD27/MSN/SRC	5	6.74125
GO:0098927	vesicle-mediated transport between endosomal compartments	5/332	45/18800	0.00114083	0.0482204	0.0431175	PIK3C3/KIF16B/ANKRD27/MSN/SRC	5	6.29183
GO:0007020	microtubule nucleation	4/332	36/18800	0.00360311	0.0880761	0.0787553	TUBGCP2/SLAIN1/HSPA1B/HSPA1A	4	6.29183
GO:0006739	NADP metabolic process	4/332	37/18800	0.0039845	0.0955257	0.0854166	KCNAB2/NOCT/TKT/PGAM1	4	6.12178
GO:0070306	lens fiber cell differentiation	4/332	37/18800	0.0039845	0.0955257	0.0854166	FZR1/KDM5B/SPRY2/SMAD3	4	6.12178
GO:0044380	protein localization to cytoskeleton	6/332	57/18800	0.000493007	0.0367728	0.0328812	NSFL1C/CEP72/CEP250/DISC1/MAP1A/FAM83H	6	5.96068
GO:0045599	negative regulation of fat cell differentiation	6/332	59/18800	0.000594348	0.0367728	0.0328812	SIRT2/AXIN1/LRP3/TLCD3B/GPER1/SMAD3	6	5.75863
GO:0017158	regulation of calcium ion-dependent exocytosis	4/332	40/18800	0.00529027	0.115033	0.102859	CBARP/SYT17/NOTCH1/SYT3	4	5.66265
GO:2000008	regulation of protein localization to cell surface	4/332	41/18800	0.00578206	0.122502	0.109538	KCNAB2/ABCA2/ASTN2/MAP1A	4	5.52454
GO:0035176	social behavior	5/332	52/18800	0.00219489	0.0702263	0.0627946	CIC/NRXN2/SHANK1/CLN8/SHANK3	5	5.44486
GO:0051602	response to electrical stimulus	4/332	42/18800	0.0063034	0.125247	0.111993	PALM/BRD1/DISC1/SRC	4	5.393
GO:0060412	ventricular septum morphogenesis	4/332	42/18800	0.0063034	0.125247	0.111993	SMAD7/TBX3/NOTCH1/SLIT3	4	5.393
GO:0051703	biological process involved in intraspecies interaction between organisms	5/332	54/18800	0.00259542	0.0745639	0.0666731	CIC/NRXN2/SHANK1/CLN8/SHANK3	5	5.2432
GO:0003229	ventricular cardiac muscle tissue development	5/332	56/18800	0.00304643	0.0788351	0.0704923	SMAD7/HAND1/TBX3/NOTCH1/IRX3	5	5.05594
GO:0010676	positive regulation of cellular carbohydrate metabolic process	5/332	56/18800	0.00304643	0.0788351	0.0704923	AKT2/SLC45A3/GPER1/PPARA/SRC	5	5.05594
GO:0072583	clathrin-dependent endocytosis	4/332	45/18800	0.00805197	0.142049	0.127016	TNK2/GAK/AP2A2/AP2A1	4	5.03347
GO:0061180	mammary gland epithelium development	6/332	68/18800	0.00126459	0.0519731	0.046473	AKT2/CCND1/KDM5B/TBX3/WNT4/SRC	6	4.99646
GO:0061077	chaperone-mediated protein folding	6/332	70/18800	0.00147099	0.056175	0.0502302	TRAP1/DNAJB1/HSPA6/GAK/HSPA1B/HSPA1A	6	4.8537
GO:0019226	transmission of nerve impulse	6/332	73/18800	0.0018275	0.0632857	0.0565884	MYH14/P2RX3/CACNG8/NTRK2/SPTBN4/GPER1	6	4.65423
GO:0099601	regulation of neurotransmitter receptor activity	5/332	61/18800	0.00441759	0.101361	0.090634	CACNG8/SHANK1/SHISA7/SRC/SHANK3	5	4.64152
GO:0048332	mesoderm morphogenesis	6/332	75/18800	0.00209917	0.069477	0.0621246	AXIN1/HAND1/SNAI1/KDM6B/TBX3/SMAD3	6	4.53012
GO:0030857	negative regulation of epithelial cell differentiation	4/332	50/18800	0.0116218	0.172085	0.153874	CCND1/TBX3/SPRY2/NOTCH1	4	4.53012
GO:0042149	cellular response to glucose starvation	4/332	50/18800	0.0116218	0.172085	0.153874	NUAK1/PIK3C3/SLC2A1/LOC102724428	4	4.53012
GO:0043277	apoptotic cell clearance	4/332	51/18800	0.0124396	0.178847	0.159921	RHOBTB2/SCARB1/LRP1/XKR6	4	4.44129
GO:0016358	dendrite development	18/332	231/18800	1.62949e-07	0.00060943	0.000544937	CDKL5/FSTL4/ANKRD27/CUX2/OBSL1/MAP1S/PAK4/DAB2IP/IQSEC1/DLG5/TNIK/DIP2A/SHANK1/DISC1/MAP1A/SYNGAP1/SHANK3/CUX1	18	4.41246
GO:1903364	positive regulation of cellular protein catabolic process	12/332	157/18800	2.33011e-05	0.00971644	0.00868819	SIRT2/SMAD7/AXIN1/FZR1/ABCA2/LRP1/DAB2IP/MSN/DISC1/PTTG1IP/HSPA1B/HSPA1A	12	4.32814
GO:0034605	cellular response to heat	5/332	66/18800	0.00617978	0.125247	0.111993	DNAJB1/HSPA6/HSF1/HSPA1B/HSPA1A	5	4.28989
GO:0021954	central nervous system neuron development	6/332	80/18800	0.00291138	0.0788351	0.0704923	NOVA2/EPHB6/NTRK2/SPTBN4/DISC1/ADARB1	6	4.24699
GO:0006096	glycolytic process	6/332	81/18800	0.0030986	0.0788351	0.0704923	PFKP/PKM/ALDOC/PFKM/PGAM1/PPARA	6	4.19456
GO:0007613	memory	9/332	122/18800	0.000318222	0.0313197	0.0280053	CIC/ITPR3/CUX2/SLC8A2/SHANK1/ADCY1/MAP1A/SHISA7/SHANK3	9	4.17737
GO:0061371	determination of heart left/right asymmetry	5/332	68/18800	0.00700595	0.132335	0.11833	MEGF8/HAND1/TBX3/NOTCH1/SMAD3	5	4.16371
GO:0034620	cellular response to unfolded protein	7/332	98/18800	0.00176213	0.0625906	0.0559669	CCND1/DAB2IP/SERP2/HSPA6/HSF1/HSPA1B/HSPA1A	7	4.04475
GO:0097194	execution phase of apoptosis	6/332	84/18800	0.00371431	0.0902047	0.0806587	SIRT2/MADD/DEDD2/GPER1/XKR6/HSF1	6	4.04475
GO:0003143	embryonic heart tube morphogenesis	5/332	70/18800	0.00790633	0.141482	0.126509	MEGF8/HAND1/TBX3/NOTCH1/SMAD3	5	4.04475
GO:0010232	vascular transport	6/332	87/18800	0.00441646	0.101361	0.090634	SLC1A5/ABCA2/SLC2A1/SLC8A2/LRP1/LRP3	6	3.90528
GO:0150104	transport across blood-brain barrier	6/332	87/18800	0.00441646	0.101361	0.090634	SLC1A5/ABCA2/SLC2A1/SLC8A2/LRP1/LRP3	6	3.90528
GO:0051145	smooth muscle cell differentiation	5/332	73/18800	0.00940297	0.153251	0.137033	OLFM2/TBX3/NOTCH1/WNT4/GPER1	5	3.87853
GO:0031110	regulation of microtubule polymerization or depolymerization	6/332	88/18800	0.00467091	0.105874	0.0946698	ARHGEF2/MAP1S/SLAIN1/MAP1A/HSPA1B/HSPA1A	6	3.8609
GO:0001837	epithelial to mesenchymal transition	11/332	162/18800	0.000147551	0.0247046	0.0220902	SMAD7/SNAI1/TBX3/SPRY2/DAB2IP/NOTCH1/DLG5/WNT4/SMAD3/VASN/BCL9L	11	3.84501
GO:1903844	regulation of cellular response to transforming growth factor beta stimulus	9/332	133/18800	0.00059977	0.0367728	0.0328812	LTBP4/SMAD7/AXIN1/SPRY2/SMAD3/VASN/BCL9L/PPARA/HSPA1A	9	3.83187
GO:0030307	positive regulation of cell growth	11/332	163/18800	0.000155782	0.0247046	0.0220902	CDKL5/CYBA/SMAD7/SYT17/MEGF8/MAP2K5/SEMA7A/CRABP2/DISC1/L1CAM/SYT3	11	3.82142
GO:0031644	regulation of nervous system process	9/332	138/18800	0.000782384	0.0412129	0.0368515	P2RX3/CUX2/SLC8A2/PARD3/SHANK1/SHISA7/SRC/SHANK3/S1PR2	9	3.69303
GO:0048639	positive regulation of developmental growth	11/332	169/18800	0.000213823	0.0285606	0.0255382	CDKL5/SMAD7/SYT17/MEGF8/SEMA7A/CRABP2/NOTCH1/SPTBN4/DISC1/L1CAM/SYT3	11	3.68575
GO:0045913	positive regulation of carbohydrate metabolic process	5/332	77/18800	0.011687	0.172085	0.153874	AKT2/SLC45A3/GPER1/PPARA/SRC	5	3.67705
GO:0006986	response to unfolded protein	9/332	139/18800	0.000823842	0.0413565	0.0369799	CCND1/DNAJB1/DAB2IP/SERP2/KBTBD6/HSPA6/HSF1/HSPA1B/HSPA1A	9	3.66646
GO:0007422	peripheral nervous system development	5/332	78/18800	0.012312	0.178847	0.159921	SIRT2/AKT2/NTRK2/PARD3/NAB2	5	3.6299
GO:0007492	endoderm development	5/332	78/18800	0.012312	0.178847	0.159921	KIF16B/COL4A2/NOTCH1/PELO/SMAD3	5	3.6299
GO:0035249	synaptic transmission, glutamatergic	6/332	94/18800	0.0064298	0.125247	0.111993	TSHZ3/ADORA2A/CACNG8/GRIK4/DISC1/SHANK3	6	3.61446
GO:0070828	heterochromatin organization	5/332	79/18800	0.0129593	0.178847	0.159921	SIRT2/AXIN1/SNAI1/MORC2/TET1	5	3.58396
GO:0050769	positive regulation of neurogenesis	14/332	222/18800	4.28842e-05	0.0114562	0.0102438	CDKL5/ANKRD27/MEGF8/CUX2/OBSL1/SEMA7A/CRABP2/NTRK2/NOTCH1/DISC1/GPER1/L1CAM/SHANK3/CUX1	14	3.57104
GO:0035303	regulation of dephosphorylation	8/332	130/18800	0.00218971	0.0702263	0.0627946	NUAK1/PPP1R16B/PPP6R1/AMBRA1/PPARGC1B/SMAD3/PPP1R26/SRC	8	3.48471
GO:0008361	regulation of cell size	11/332	179/18800	0.000351018	0.0320197	0.0286312	CDKL5/FSTL4/MEGF8/SLC12A4/SEMA7A/CRABP2/MSN/DISC1/CLN8/L1CAM/SHANK3	11	3.47984
GO:0048545	response to steroid hormone	20/332	330/18800	1.86084e-06	0.00231985	0.00207435	CYBA/ABCA2/CCND1/CNGA3/NOTCH1/PPARGC1B/FBXO32/STC1/SAFB/GPER1/CYP7B1/PCSK1/HSD11B2/SLIT3/PPARA/NCOR2/SRC/HSPA1B/HSPA1A/LCAT	20	3.43191
GO:0006165	nucleoside diphosphate phosphorylation	6/332	99/18800	0.0082277	0.1433	0.128135	PFKP/PKM/ALDOC/PFKM/PGAM1/PPARA	6	3.43191
GO:0046939	nucleotide phosphorylation	6/332	100/18800	0.00862656	0.146651	0.131132	PFKP/PKM/ALDOC/PFKM/PGAM1/PPARA	6	3.39759
GO:0051962	positive regulation of nervous system development	16/332	270/18800	2.64405e-05	0.00971644	0.00868819	CDKL5/ANKRD27/MEGF8/CUX2/OBSL1/LRRC4B/SEMA7A/CRABP2/NTRK2/NOTCH1/DLG5/DISC1/GPER1/L1CAM/SHANK3/CUX1	16	3.35564
GO:0022604	regulation of cell morphogenesis	18/332	305/18800	8.81225e-06	0.00659157	0.00589401	CDKL5/RHOBTB2/PALM/SYT17/ANKRD27/MYH14/CUX2/OBSL1/ACTN4/SHROOM3/MSN/FGD5/SYNE3/BCL9L/SRC/SYT3/CUX1/PRAG1	18	3.34189
GO:0010720	positive regulation of cell development	17/332	297/18800	2.31713e-05	0.00971644	0.00868819	CDKL5/SIRT2/SMAD7/ANKRD27/MEGF8/CUX2/OBSL1/SEMA7A/CRABP2/NTRK2/NOTCH1/DISC1/GPER1/L1CAM/SHANK3/CUX1/S1PR2	17	3.24125
GO:0001704	formation of primary germ layer	7/332	123/18800	0.00623739	0.125247	0.111993	KIF16B/AXIN1/HAND1/SNAI1/KDM6B/COL4A2/SMAD3	7	3.22265
GO:0022612	gland morphogenesis	7/332	123/18800	0.00623739	0.125247	0.111993	KDM5B/TBX3/MSN/NOTCH1/WNT4/CYP7B1/SRC	7	3.22265
GO:0031109	microtubule polymerization or depolymerization	7/332	123/18800	0.00623739	0.125247	0.111993	ARHGEF2/MAP1S/TUBGCP2/SLAIN1/MAP1A/HSPA1B/HSPA1A	7	3.22265
GO:0006090	pyruvate metabolic process	6/332	106/18800	0.0113154	0.170643	0.152585	PFKP/PKM/ALDOC/PFKM/PGAM1/PPARA	6	3.20527
GO:0032231	regulation of actin filament bundle assembly	6/332	106/18800	0.0113154	0.170643	0.152585	RHPN2/SHANK1/WNT4/SMAD3/SYNPO/SHANK3	6	3.20527
GO:0048015	phosphatidylinositol-mediated signaling	10/332	177/18800	0.00123015	0.0511195	0.0457098	SIRT2/PIK3C3/PPP1R16B/UNC5B/PLCH1/PIK3C2B/DAB2IP/NTRK2/GPER1/SRC	10	3.19924
GO:0060560	developmental growth involved in morphogenesis	13/332	234/18800	0.000281772	0.0311824	0.0278825	CDKL5/FSTL4/SYT17/MEGF8/KDM5B/SPRY2/SEMA7A/CRABP2/NOTCH1/DISC1/SLIT3/L1CAM/SYT3	13	3.14592
GO:0050808	synapse organization	23/332	419/18800	1.72091e-06	0.00231985	0.00207435	CDKL5/ADGRL1/PALM/NRXN2/CUX2/RAB29/SLC8A2/OBSL1/LRRC4B/PCDH8/DAB2IP/NTRK2/DLG5/DIP2A/SHANK1/DISC1/SYNPO/PCDHB13/COL4A1/SHISA7/SYNGAP1/L1CAM/SHANK3	23	3.10838
GO:0035637	multicellular organismal signaling	9/332	164/18800	0.00259611	0.0745639	0.0666731	MYH14/P2RX3/SLC8A2/CACNG8/NTRK2/SPTBN4/GPER1/SCN4B/IRX3	9	3.10755
GO:0071383	cellular response to steroid hormone stimulus	11/332	203/18800	0.00100211	0.0451554	0.0403768	PPARGC1B/FBXO32/STC1/SAFB/GPER1/CYP7B1/PPARA/NCOR2/SRC/HSPA1B/HSPA1A	11	3.06843
GO:0007498	mesoderm development	7/332	132/18800	0.00905889	0.151251	0.135245	AXIN1/HAND1/SNAI1/KDM6B/TBX3/SMAD3/IRX3	7	3.00292
GO:0048588	developmental cell growth	12/332	227/18800	0.000744378	0.0403475	0.0360777	CDKL5/FSTL4/SMAD7/SYT17/MEGF8/SEMA7A/CRABP2/DISC1/SLIT3/PPARA/L1CAM/SYT3	12	2.99347
GO:0001666	response to hypoxia	15/332	286/18800	0.000183735	0.0272615	0.0243765	CYBA/SIRT2/P2RX3/SLC2A1/HIF3A/ACTN4/NOTCH1/STC1/SMAD3/VASN/HSD11B2/HSF1/PPARA/LONP1/SRC	15	2.96992
GO:0035051	cardiocyte differentiation	8/332	153/18800	0.00589578	0.123185	0.110149	NEBL/OBSL1/KDM6B/TBX3/NOTCH1/GPER1/IRX3/PPARA	8	2.96086
GO:0007189	adenylate cyclase-activating G protein-coupled receptor signaling pathway	8/332	155/18800	0.00636332	0.125247	0.111993	PDE4A/ADGRL1/APLP1/ADORA2A/ADCY1/GPER1/ADRA2C/S1PR2	8	2.92266
GO:0071560	cellular response to transforming growth factor beta stimulus	13/332	252/18800	0.000570681	0.0367728	0.0328812	LTBP4/SMAD7/AXIN1/COL4A2/SPRY2/ZYX/WNT4/SMAD3/VASN/BCL9L/PPARA/SRC/HSPA1A	13	2.92121
GO:0050803	regulation of synapse structure or activity	11/332	215/18800	0.00158976	0.059859	0.0535243	CDKL5/ADGRL1/CUX2/LRRC4B/PCDH8/DAB2IP/NTRK2/DLG5/DISC1/SYNGAP1/SHANK3	11	2.89717
GO:0045927	positive regulation of growth	13/332	256/18800	0.000661084	0.0392453	0.0350921	CDKL5/CYBA/SMAD7/SYT17/MEGF8/MAP2K5/SEMA7A/CRABP2/NOTCH1/SPTBN4/DISC1/L1CAM/SYT3	13	2.87556
GO:0051017	actin filament bundle assembly	8/332	158/18800	0.0071167	0.133082	0.118999	RHPN2/ZYX/SHANK1/WNT4/SMAD3/SYNPO/SRC/SHANK3	8	2.86716
GO:0071559	response to transforming growth factor beta	13/332	258/18800	0.000710635	0.0396683	0.0354704	LTBP4/SMAD7/AXIN1/COL4A2/SPRY2/ZYX/WNT4/SMAD3/VASN/BCL9L/PPARA/SRC/HSPA1A	13	2.85327
GO:0051056	regulation of small GTPase mediated signal transduction	15/332	299/18800	0.000296315	0.0311824	0.0278825	MADD/ARHGEF2/IQSEC3/MCF2L/PLEKHG3/SPRY2/DAB2IP/IQSEC1/NOTCH1/FGD5/KBTBD6/SRC/SYNGAP1/PRAG1/ARHGAP23	15	2.84079
GO:0001764	neuron migration	8/332	164/18800	0.00882326	0.149317	0.133515	CDKL5/ARHGEF2/TUBGCP2/NAV1/DAB2IP/NTRK2/ASTN2/DISC1	8	2.76227
GO:0098739	import across plasma membrane	9/332	188/18800	0.00634329	0.125247	0.111993	AKT2/SLC1A5/SLC2A1/SLC8A2/SLC12A4/CNGA3/KCNJ9/KCNK9/CLN8	9	2.71084
GO:0007156	homophilic cell adhesion via plasma membrane adhesion molecules	8/332	168/18800	0.0101198	0.159967	0.143038	PVR/OBSL1/PCDH8/CDHR1/PCDHB13/L1CAM/PCDHA8/PCDHGA9	8	2.6965
GO:0050804	modulation of chemical synaptic transmission	20/332	429/18800	8.36232e-05	0.0169905	0.0151924	ITPR3/P2RX3/CUX2/SLC8A2/TSHZ3/ADORA2A/CACNG8/NTRK2/GRIK4/SHANK1/DISC1/ADCY1/GPER1/MAP1A/CPLX1/SHISA7/SRC/SYNGAP1/SHANK3/S1PR2	20	2.63993
GO:0099177	regulation of trans-synaptic signaling	20/332	430/18800	8.63153e-05	0.0169905	0.0151924	ITPR3/P2RX3/CUX2/SLC8A2/TSHZ3/ADORA2A/CACNG8/NTRK2/GRIK4/SHANK1/DISC1/ADCY1/GPER1/MAP1A/CPLX1/SHISA7/SRC/SYNGAP1/SHANK3/S1PR2	20	2.63379
GO:1990138	neuron projection extension	8/332	172/18800	0.0115529	0.172085	0.153874	CDKL5/SYT17/MEGF8/SEMA7A/DISC1/SLIT3/L1CAM/SYT3	8	2.63379
GO:0007178	transmembrane receptor protein serine/threonine kinase signaling pathway	17/332	368/18800	0.000314444	0.0313197	0.0280053	LTBP4/HIVEP1/SMAD7/AXIN1/MEGF8/LRP1/SPRY2/NOTCH1/BTBD11/PELO/ZYX/SMAD3/VASN/BCL9L/PPARA/SRC/HSPA1A	17	2.6159
GO:0001558	regulation of cell growth	19/332	415/18800	0.000158532	0.0247046	0.0220902	CDKL5/CYBA/FSTL4/LTBP4/SMAD7/SYT17/MEGF8/PAK4/MAP2K5/SEMA7A/CRABP2/DISC1/SMAD3/SLIT3/PPARA/L1CAM/HSPA1B/HSPA1A/SYT3	19	2.59254
GO:0031331	positive regulation of cellular catabolic process	20/332	449/18800	0.000154346	0.0247046	0.0220902	SIRT2/GTPBP1/SMAD7/AXIN1/AKT2/FZR1/ABCA2/AMBRA1/LRP1/DAB2IP/MSN/NOCT/GPSM1/DISC1/TRIM8/PTTG1IP/HSF1/PPARA/HSPA1B/HSPA1A	20	2.52234
GO:0014706	striated muscle tissue development	11/332	248/18800	0.00475729	0.106617	0.0953344	SIRT2/NEBL/SMAD7/HAND1/OBSL1/KDM6B/TBX3/NOTCH1/SMAD3/IRX3/PPARA	11	2.51166
GO:0031346	positive regulation of cell projection organization	15/332	341/18800	0.00114749	0.0482204	0.0431175	CDKL5/PALM/ANKRD27/MEGF8/CUX2/OBSL1/DAB2IP/SEMA7A/CRABP2/NTRK2/DISC1/SEPTIN9/SRC/L1CAM/CUX1	15	2.4909
GO:2001233	regulation of apoptotic signaling pathway	16/332	370/18800	0.000950385	0.043882	0.0392381	PIAS4/UNC5B/MADD/ARHGEF2/SNAI1/TRAP1/ADORA2A/DAB2IP/MAP2K5/DEDD2/WNT4/GPER1/PTTG1IP/SRC/HSPA1B/HSPA1A	16	2.44871
GO:0042391	regulation of membrane potential	18/332	425/18800	0.000593609	0.0367728	0.0328812	KCNAB2/SMAD7/AKT2/MYH14/P2RX3/CUX2/SLC8A2/ADORA2A/NTRK2/GRIK4/SHANK1/GPER1/KCNK9/SCN4B/KCNQ3/SRC/SHANK3/S1PR2	18	2.3983
GO:0003018	vascular process in circulatory system	11/332	263/18800	0.00729945	0.134482	0.120251	SLC1A5/ABCA2/SLC2A1/SLC8A2/LRP1/ADORA2A/LRP3/CHRM3/GPER1/ADRA2C/SRC	11	2.36841
GO:0044089	positive regulation of cellular component biogenesis	20/332	494/18800	0.00052977	0.0367728	0.0328812	PALM/MED25/AMBRA1/CUX2/LRRC4B/MORC2/DAB2IP/SLAIN1/MSN/NTRK2/DLG5/WNT4/SMAD3/SYNPO/IRX3/SEPTIN9/HSF1/SRC/HSPA1B/HSPA1A	20	2.29257
GO:0048511	rhythmic process	12/332	297/18800	0.00677642	0.128771	0.115144	RAI1/KDM5B/ENOX1/ADORA2A/BHLHE40/NTRK2/NOCT/ADCY1/SLIT3/PPARA/NCOR2/SRC	12	2.28794
GO:0015850	organic hydroxy compound transport	10/332	248/18800	0.013041	0.179313	0.160337	SCARB1/SYT17/ABCA2/KDM5B/LRP1/ADORA2A/ADRA2C/OSBP2/SYT3/LCAT	10	2.28333
GO:0090257	regulation of muscle system process	10/332	250/18800	0.0137288	0.186035	0.166347	TMEM38A/SMAD7/CHRM3/NOTCH1/FBXO32/STC1/GPER1/SMAD3/ADRA2C/PPARA	10	2.26506
GO:0016049	cell growth	19/332	484/18800	0.00104491	0.0465232	0.0415998	CDKL5/CYBA/FSTL4/LTBP4/SMAD7/SYT17/MEGF8/PAK4/MAP2K5/SEMA7A/CRABP2/DISC1/SMAD3/SLIT3/PPARA/L1CAM/HSPA1B/HSPA1A/SYT3	19	2.22294
GO:0034329	cell junction assembly	16/332	420/18800	0.00341604	0.0846092	0.0756554	SMAD7/NRXN2/CUX2/RAB29/OBSL1/SNAI1/LRRC4B/NTRK2/PARD3/DLG5/WNT4/SMAD3/IRX3/PCDHB13/SRC/SHANK3	16	2.1572
GO:0019058	viral life cycle	12/332	317/18800	0.0110343	0.168277	0.150469	PVR/SCARB1/SLC1A5/RAB29/MORC2/NOTCH1/PCBP1/TRIM8/PPARA/ADARB1/HSPA1B/HSPA1A	12	2.14359
GO:0030900	forebrain development	14/332	376/18800	0.00726252	0.134464	0.120235	APLP1/SLC2A1/MBOAT7/DNAJB1/TBX3/DAB2IP/SEMA7A/NTRK2/NOTCH1/WNT4/DISC1/PCSK1/SRC/SHANK3	14	2.10843
GO:1902903	regulation of supramolecular fiber organization	14/332	376/18800	0.00726252	0.134464	0.120235	ARHGEF2/MAP1S/RHPN2/KANK4/SLAIN1/SPTBN4/SHANK1/WNT4/SMAD3/MAP1A/SYNPO/HSPA1B/HSPA1A/SHANK3	14	2.10843
GO:0042692	muscle cell differentiation	14/332	387/18800	0.00922616	0.153251	0.137033	NEBL/OLFM2/PLD3/OBSL1/FLNC/ACTN4/KDM6B/TBX3/NOTCH1/ADAM12/WNT4/GPER1/IRX3/PPARA	14	2.0485
GO:0043087	regulation of GTPase activity	13/332	364/18800	0.0130963	0.179414	0.160428	CDKL5/GPR137B/AKT2/SPRY2/DAB2IP/RGL1/IQSEC1/NTRK2/RABGAP1L/FGD5/GPSM1/WNT4/SYNGAP1	13	2.02238
GO:0003012	muscle system process	16/332	449/18800	0.00642235	0.125247	0.111993	CYBA/TMEM38A/SMAD7/MYH14/P2RX3/CHRM3/TBX3/NOTCH1/FBXO32/STC1/GPER1/SMAD3/SCN4B/SMTN/ADRA2C/PPARA	16	2.01787
GO:0090066	regulation of anatomical structure size	17/332	487/18800	0.00615996	0.125247	0.111993	CDKL5/FSTL4/MEGF8/SLC12A4/ADORA2A/KANK4/CHRM3/SEMA7A/CRABP2/MSN/SPTBN4/DISC1/GPER1/CLN8/ADRA2C/L1CAM/SHANK3	17	1.9767
GO:0034765	regulation of ion transmembrane transport	16/332	476/18800	0.0108715	0.167773	0.150018	CYBA/KCNAB2/TMEM38A/CBARP/ACTN4/CHRM3/CACNG8/SHANK1/KCNJ9/GPER1/SCN4B/KCNA3/KCNQ3/SHISA7/FXYD7/SHANK3	16	1.90341
